# Supplementary material for: XAF1 drives apoptotic switch of endoplasmic reticulum stress response through destabilization of GRP78 and CHIP
Source: Cell Death Dis. 2022 Jul 28;13(7):655. doi: 10.1038/s41419-022-05112-0 (PMC9334361; doi:10.1038/s41419-022-05112-0)
Supplement: Supplementary file 3 — Densitometric measurement of Western blots [file 41419_2022_5112_MOESM3_ESM.xlsx]

## Sheet: Sheet3
F1
A												C										E										F
intensity ratio												intensity ratio										intensity ratio										intensity ratio
0.689173	0.615645	0.589493	0.634804	0.601329	0.417907	0.109027	0.183291	0.0974051	0.0742559	XAF1		0.108467	0.095496	0.280642	0.720297	0.0471378	0.0648454	0.0506928	0.0510538	cl-CASP3		0.508632	0.869633	0.801115	0.727454	0.179469	0.293393	0.11128	0.265977	cl-PARP		0	0.0779084	0.101645	0.0708053	0.0159217	0.466257	0.443394	0.544678	cl-PARP
1	1	1	1	1	1	1	1	1	1	Tubulin		0.192451	0.500938	0.648525	0.527899	0.0121165	0	0	0	XAF1		0.559577	0.855859	0.661094	0.772236	0.0167375	0.00683249	0.0226528	0.0836005	XAF1		0	0	0	0	0.711878	0.734457	0.808538	0.725444	XAF1
readings												1	1	1	1	1	1	1	1	Tubulin		1	1	1	1	1	1	1	1	Tubulin		1	1	1	1	1	1	1	1	Tubulin
68.4825	60.5564	57.6701	63.6846	59.2507	41.6397	10.767	18.1718	9.36339	6.74224	XAF1		0	0	0	0.313277	0.131824	0.17224	0.26942	0.537881	cl-CASP3		readings										readings
99.369	98.3625	97.83	100.322	98.533	99.6385	98.7552	99.142	96.1284	90.7974	Tubulin		0	0	0	0	0.83648	0.923819	0.886898	0.900041	XAF1		50.7534	85.1376	79.9832	71.4182	17.7041	29.0606	11.1795	26.4148	cl-PARP		0	7.7666	10.1842	7.13851	1.62768	47.7022	43.4965	52.9017	cl-PARP
												1	1	1	1	1	1	1	1	Tubulin		55.8369	83.7891	66.0036	75.8147	1.65111	0.676758	2.27576	8.30255	XAF1		0	0	0	0	72.7754	75.1414	79.3167	70.4585	XAF1
												readings										99.7841	97.9006	99.8399	98.1756	98.6474	99.0499	100.463	99.3123	Tubulin		98.5535	99.6889	100.194	100.819	102.23	102.309	98.099	97.1247	Tubulin
												10.586	9.21115	26.8227	69.1732	4.55297	6.34637	4.83059	4.92203	cl-CASP3
												18.7826	48.3184	61.9836	50.6964	1.17031	0	0	0	XAF1
												97.5968	96.4559	95.5762	96.0342	96.5884	97.8692	95.2915	96.4086	Tubulin
												0	0	0	31.8814	12.6746	16.6884	25.8977	51.1801	cl-CASP3
												0	0	0	0	80.4259	89.5091	85.2519	85.6402	XAF1
												102.746	101.971	101.831	101.767	96.1479	96.8903	96.1237	95.1514	Tubulin
F2
A										B												C				D						E												G
intensity ratio										intensity ratio												intensity ratio				intensity ratio						intensity ratio												intensity ratio
0.426334	0.742699	0.979122	1.0794	0.514706	0.551801	0.529891	0.764679	PERK		0.200605	0.280394	0.414588	0.571014	0.681875	0.831948	0.711611	0.609823	0.474647	0.235812	GRP78		0.231432	1.28413	GRP78		0.989704	0.915066	0.809579	0.549636	GRP78		0.810164	0.80776	0.763278	0.597275	0.172436	0.971964	0.936003	0.824173	0.956398	0.857137	GRP78		0.817447	0.302449	0.266986	0.836692	GRP78
0.176761	0.478703	0.759374	0.714248	0.0868644	0.170018	0.349347	0.496437	P-IRE1α		0.706783	0.553697	0.375241	0.137238	0.0176297	0.0110414	0.421227	0.768075	0.870253	0.929956	XAF1		0.46864	0.0278827	XAF1		0.0175473	0.296054	0.862133	1.14423	XAF1		0.816255	0.837103	0.828651	0.839235	0.818353	0.00400855	0.00398425	0.00357971	0.00457991	0.0133344	XAF1		0.0747152	1.03772	1.0441	0.959646	XAF1 (Flag)
0.159337	0.345744	0.59321	0.75663	0.125032	0.267215	0.264813	0.333406	ATF6 (N)		1	1	1	1	1	1	1	1	1	1	Tubulin		1	1	Tubulin		1	1	1	1	Tubulin		1	1	1	1	1	1	1	1	1	1	Tubulin		1	1	1	1	Tubulin
0.0150424	0.0722336	0.392533	0.73649	0.00843998	0.0277499	0.314082	0.473183	ATF4		readings												readings				readings						readings												readings
0.226258	0.386617	0.66176	0.982458	0.115575	0.0893348	0.164629	0.179786	CHOP		20.3183	28.3695	41.3529	58.7222	70.6523	81.4563	70.3889	59.3466	45.7927	23.1322	GRP78		17.7444	85.3632	GRP78		87.7113	82.8214	70.8056	46.4834	GRP78		78.6789	80.38	74.6137	55.7368	15.5369	84.8477	82.2069	72.3236	73.0734	69.8752	GRP78		78.2055	29.9089	27.0986	84.657	GRP78
0.015845	0.099709	0.448747	0.811231	0.0140381	0.014075	0.0259981	0.0833765	XBP1s		71.5867	56.0215	37.4283	14.1133	1.8267	1.08107	41.6656	74.7474	83.9597	91.225	XAF1		35.9318	1.85351	XAF1		1.55511	26.7954	75.402	96.7688	XAF1		79.2705	83.2999	81.0041	78.3162	73.7354	0.349927	0.349927	0.349927	0.349927	1.08705	XAF1		7.14804	102.619	105.974	97.0977	XAF1 (Flag)
0.460053	0.443061	0.440802	0.499456	0.00656194	0.00712823	0.0071971	0.0195742	XAF1		101.285	101.177	99.7448	102.839	103.615	97.9103	98.9148	97.3178	96.4774	98.096	Tubulin		76.6725	66.4753	Tubulin		88.6238	90.5086	87.4598	84.5713	Tubulin		97.1148	99.5098	97.7542	93.3185	90.1022	87.2951	87.8275	87.7529	76.4049	81.5217	Tubulin		95.6704	98.8892	101.498	101.181	Tubulin
1	1	1	1	1	1	1	1	Tubulin
readings
39.04	68.5077	88.6836	94.7904	46.4626	52.0888	49.7689	72.7827	PERK
16.1863	44.1563	68.78	62.7236	7.84128	16.0493	32.8116	47.2512	P-IRE1α
14.5907	31.892	53.7298	66.4456	11.2867	25.2245	24.872	31.7339	ATF6 (N)
1.37745	6.66294	35.5535	64.6769	0.76188	2.61953	29.4995	45.0379	ATF4
20.7187	35.6622	59.9387	86.2773	10.433	8.43301	15.4625	17.1122	CHOP
1.45095	9.19731	40.6451	71.2404	1.26723	1.32865	2.44182	7.93584	XBP1s
42.1277	40.8686	39.9255	43.8611	0.592348	0.67289	0.675972	1.86309	XAF1
91.5713	92.2415	90.5747	87.8177	90.2703	94.3979	93.9229	95.1807	Tubulin
F3
B				C				E									F					G							H					I										J
intensity ratio				intensity ratio				intensity ratio									intensity ratio					intensity ratio							intensity ratio					intensity ratio										intensity ratio
0.00864132	0.805232	IB: XAF1		0.0141926	0.821349	IB: GRP78			0.865383			0.613601	0.639957		IB: GFP			1.39055		IB: GFP		0.872235	0.740857	0.306103	0.0902948	0.0719174	GRP78		0.142464	0.564648	0.259303	IB: HA (Ub)		0.135744	0.224507	0.353955	0.428276	0.592977	0.157586	0.183804	0.188227	cl-PARP		0.0403871	0.248785	0.228517	0.940503	1.18988	0.0439155
0.687252	0.383788	IB: GRP78			0.899468	XAF1				1.00402				0.990248								0.0796794	0.18044	0.740208	0.927148	1.10262	XAF1		1.02549	0.565629	0.889926	IB: GRP78		0.155711	1.1108	1.12347	0.490096	0.51081	1.41181	1.53966	1.40443	GRP78			1.23864	1.30122	1.19976	1.2163
0.0262258	0.909668	XAF1		0.909924		GST		0.887677		1.02584	0.988954						0.910627	0.672831	0.915082	IB: GRP78		1	1	1	1	1	Tubulin		0.955481	0.941792	0.93102	GRP78		0.000376278	0.001276	0.126186	0.298282	0.658558	0.100425	0.516375	0.660689	XAF1 (GFP)							1.26323
0.968149	0.618706	GRP78		1	1	GRP78			0.980285	0.628306		0.66156			IB: GRP78			1.42136	1.12686	GFP		0.900542	0.899931	0.847286	0.826261	0.866615	GRP78		0.0944408	0.94841	0.833922	XAF1 (GFP)		1	1	1	1	1	1	1	1	Tubulin		0.000832289	0.00125757	0.718543	1.14446	1.12758	9.08846e-05
1	1	Tubulin		readings				0.779462	0.714834	0.887401	0.860117	0.852869	0.858974	0.981375	GRP78							0.195362	0.196266	0.516177	0.724816	0.894053	XAF1		1	1	1	Tubulin												1	1	1	1	1	1
readings				1.4412	83.0741	IB: GRP78		1	1	1	1	1	1	1	Tubulin		1.28699					1	1	1	1	1	Tubulin		readings					9.90772	16.5249	24.6802	32.3065	39.4248	10.7526	11.8696	13.2033	cl-PARP		readings
0.812585	74.7841	IB: XAF1			90.9752	XAF1		readings									0.993477	0.584523	1.06243	GRP78		readings							11.1551	44.0386	19.678	IB: HA (Ub)		11.3651	81.7607	78.3365	36.9698	33.9618	96.3331	99.4268	98.5149	GRP78		2.83465	18.6277	15.8971	69.7655	85.6505	3.13307
64.6256	35.6434	IB: GRP78		92.3988		GST			79.1045			58.303	58.0902		IB: GFP		1	1	1	Tubulin		81.6513	67.3622	27.3058	7.98706	6.4275	GRP78		80.2969	44.1151	67.5348	IB: GRP78		0.027464	0.09392	8.79855	22.5005	43.785	6.85238	33.3461	46.3445	XAF1 (GFP)		3.7201	92.7431	90.5211	88.9965	87.5518	1.14836
2.46613	84.4833	XAF1		101.546	101.143	GRP78				92.8371				81.1155			readings					7.45892	16.4065	66.0299	82.0113	98.545	XAF1		74.8152	73.4533	70.6533	GRP78		72.9885	73.6051	69.727	75.4338	66.4861	68.2335	64.5773	70.1457	Tubulin		1.5738	0.421065	0.556731	0.580288	6.47798	90.1231
91.0397	57.4609	GRP78						84.0706		94.854	85.38							94.3617		IB: GFP		93.6116	90.9248	89.2045	88.4554	89.3734	Tubulin		7.39482	73.9694	63.2848	XAF1 (GFP)												0.058416	0.09416	49.9864	84.8946	81.166	0.006484
94.0348	92.8727	Tubulin							89.6077	58.0964		62.8599			IB: GRP78							85.4171	86.0181	81.858	80.1106	81.2664	GRP78		78.3011	77.9931	75.8881	Tubulin												70.1871	74.8747	69.5664	74.1789	71.9822	71.3432
								73.8218	65.3429	82.0536	74.257	81.0377	77.9709	80.3886	GRP78		64.7304	45.6579	65.0371	IB: GRP78		18.5303	18.7597	49.8689	70.275	83.8394	XAF1
								94.7086	91.4098	92.4651	86.3336	95.0177	90.7722	81.9143	Tubulin			96.4528	80.0885	GFP		94.8507	95.583	96.612	96.9556	93.7745	Tubulin
																	91.4833
																	70.6197	39.6654	75.5094	GRP78
																	71.0834	67.8594	71.0723	Tubulin
F4
A										F					G						H						I								J
intensity ratio										intensity ratio					intensity ratio						intensity ratio						intensity ratio								intensity ratio
0.914911	0.819714	0.763197	0.541313	0.969489	0.958937	0.975012	1.04616	GRP78		0.0291445	0.787674	0.0396255	IB: HA (Ub)		0.575181	0.65578	0.96518	1.02301	IB: GRP78		0.0716528	0.531563	0.154043	0.0411823	IB: ZNF313		0.129754	0.34813	0.436018	0.19836	0.19536	0.22116	IB: HA (Ub)		0.022592	0.0233925	0.0567508	0.279569	0.693875	0.0186847	0.0203222	0.0214188	0.028582	0.113882	cl-PARP
1.05867	1.02696	1.04984	1.0167	0.0102323	0.0101599	0.010609	0.00983375	ZNF313		0.808074	0.914729	0.934674	IB: GRP78		0.0341866	0.0623584	0.445206	0.546294	IB: Flag (XAF1)		0.406992	0.806222	0.591986	0.637809	IB: GRP78		0.511266	0.419374	0.166252	0.53768	0.762671	0.619836	IB: GRP78 (Input)		0.00611072	0.0086288	0.0981422	0.415485	0.79026	0.00437329	0.00557157	0.174331	0.486087	0.798419	XAF1 (GFP)
0.00765715	0.181896	0.867789	1.05435	0.0166552	0.405297	0.943671	1.05239	XAF1 (Flag)		0.812812	0.775477	0.661402	GRP78		0.987397	0.926388	0.916209	0.912556	IB: ZNF313 (Input)		0.144398	0.427568	0.00635504	0.00588735	IB: XAF1		0.0163947	0.256867	0.607212	0.0157227	0.229786	0.666138	IB: GFP (XAF1)		0.00445826	0.760259	0.74395	0.747673	0.682829	0.00110055	0.630682	0.634374	0.554288	0.612355	XAF1 (Endo)
1	1	1	1	1	1	1	1	Tubulin		0.0143321	1.24968	1.07376	ZNF313 (His)		1.1727	0.840666	0.836353	0.933087	ZNF313		0.728338	0.89121	0.777488	0.390874	ZNF313		0.437246	0.749285	0.938128	0.00276691	0	0	IB: ZNF313		0.556727	0.746848	0.442958	0.376345	0.33342	0.598005	0.79137	0.769406	0.798281	0.763548	GRP78
readings										1	1	1	Tubulin		1.22197	1.11012	0.962487	0.598232	GRP78		0.426679	0.624552	0.432541	0.908859	GRP78		0.851504	0.625921	0.168021	0.892914	0.981335	1.03925	GRP78		0.907197	1.00505	0.920103	0.910913	0.863934	0.0224161	0.0214956	0.0137672	0.0141475	0.0131128	ZNF313
83.4077	76.8438	69.9014	49.5975	86.3572	88.3541	89.7019	97.6894	GRP78		readings					0	0.174648	0.738216	1.12977	XAF1 (Flag)		0.289668	0.603598	0.0184254	0.0123315	XAF1		0.0101502	0.469786	0.774518	0.0119327	0.512601	0.800194	XAF1 (GFP)		1	1	1	1	1	1	1	1	1	1	Tubulin
96.5139	96.2724	96.1552	93.1542	0.911441	0.936108	0.976034	0.918265	ZNF313		2.49097	62.2949	3.52501	IB: HA (Ub)		1	1	1	1	Tubulin		1	1	1	1	Tubulin		0.79024	0.878578	0.966937	0.00510287	0	0	ZNF313		readings
0.698063	17.0517	79.4811	96.6047	1.48357	37.343	86.8185	98.2709	XAF1 (Flag)		69.0656	72.3433	83.1469	IB: GRP78		readings						readings						1	1	1	1	1	1	Tubulin		2.08964	2.07101	5.20085	26.1613	63.9741	1.73633	1.89031	2.0212	2.69364	10.6853	cl-PARP
91.1649	93.7446	91.5903	91.6245	89.075	92.1375	92.0008	93.3789	Tubulin		69.4707	61.3303	58.8372	GRP78		40.305	48.0711	70.0317	73.2059	IB: GRP78		6.65946	47.5504	14.3231	4.03039	IB: ZNF313		readings								0.565209	0.763934	8.99412	38.88	72.8607	0.406401	0.518251	16.4508	45.81	74.9141	XAF1 (GFP)
										1.22496	98.8332	95.5198	ZNF313 (His)		2.39558	4.5711	32.3033	39.0927	IB: Flag (XAF1)		37.8262	72.1197	55.0439	62.4205	IB: GRP78		13.737	36.22	43.7127	20.364	18.34	19.5359	IB: HA (Ub)		0.412365	67.308	68.1783	69.9653	62.9557	0.102272	58.6642	59.863	52.2373	57.4561	XAF1 (Endo)
										85.4695	79.0871	88.9582	Tubulin		69.1904	67.9078	66.4784	65.3022	IB: ZNF313 (Input)		13.4205	38.2476	0.590903	0.576177	IB: XAF1		54.1275	43.6323	16.6675	55.1991	71.5978	54.7525	IB: GRP78 (Input)		51.4942	66.1207	40.5943	35.2174	30.7408	55.5714	73.6109	72.6054	75.2318	71.6423	GRP78
															82.1755	61.624	60.6842	66.7714	ZNF313		67.6923	79.7223	72.2922	38.2536	ZNF313		1.7357	26.7248	60.8757	1.61412	21.5718	58.8426	IB: GFP (XAF1)		83.9109	88.9804	84.3216	85.2409	79.6533	2.08308	1.99945	1.29915	1.33329	1.23035	ZNF313
															85.6279	81.3758	69.8362	42.8093	GRP78		39.6559	55.8686	40.2185	88.9474	GRP78		46.291	77.9567	94.0514	0.284055	0	0	IB: ZNF313		92.4946	88.533	91.6437	93.5775	92.1984	92.928	93.017	94.3656	94.2422	93.8282	Tubulin
															0	12.8023	53.5636	80.846	XAF1 (Flag)		26.9219	53.9942	1.71323	1.20685	XAF1		90.1483	65.1218	16.8448	91.6679	92.1255	91.8012	GRP78
															70.0736	73.3038	72.5581	71.5597	Tubulin		92.9407	89.4539	92.9817	97.867	Tubulin		1.07459	48.8773	77.6488	1.22503	48.1218	70.6841	XAF1 (GFP)
																											83.6624	91.4086	96.9396	0.523869	0	0	ZNF313
																											105.87	104.042	100.254	102.662	93.8777	88.3338	Tubulin
F5
A																				C									D
intensity ratio																				intensity ratio									intensity ratio
0.0570141	0.128342	0.070823	0.0787574	0.0982336	0.267001	0.357596	0.312497	0.31901	0.600513	0.7991	1.01323	0.272387	0.854474	0.0398468	0.916109	0.709824	0.992422	cl-PARP		0.014857	0.00760262	0.00963272	0.113335	0.387879	0.477754	0.529811	cl-PARP		0.268984	1.31999	0.285703	0.355013	0.130528	0.421151	0.603976	0.372208	cl-PARP
0.883998	1.12246	0.371235	1.09975	0.129849	1.05087	0.150197	0.956889	0.00828897	0.760721	0.00956841	0.869764	0.00195555	0.660405	0.00282994	0.512329	0.00509447	0.571953	GRP78		0.218137	0.208891	0.244836	0.333143	0.600986	0.647765	0.829813	GRP78		2.2597	18.1312	6.62237	21.5368	0.911383	0.698565	0.588583	0.450505	GRP78
0.0188032	0.0218834	0.0155841	0.0158612	0.0981217	0.136075	0.207827	0.00766989	0.0356765	0.335	0.767246	0.824921	0.449664	0.783112	0.375603	0.721896	0.708565	1.88977	XAF1		0.0381665	0.00296753	0.00221679	0.350373	0.704271	0.796275	0.809191	XAF1		0.0885829	0.29785	0.0886626	0.619183	0.0646833	0.321725	0.488179	0.740954	XAF1
1	1	1	1	1	1	1	1	1	1	1	1	1	1	1	1	1	1	Tubulin		1	1	1	1	1	1	1	Tubulin		1	1	1	1	1	1	1	1	Tubulin
readings																				readings									readings
5.42678	12.4952	6.9026	7.66085	9.54356	26.256	34.7519	30.323	31.6081	61.6841	78.512	100.714	25.1112	75.6868	3.54578	82.619	63.7647	88.379	cl-PARP		1.40997	0.733153	0.932673	11.0976	37.7579	46.3345	51.9273	cl-PARP		1.29565	1.3353	0.958584	0.501698	4.81954	14.8045	27.1695	23.3484	cl-PARP
84.1418	109.282	36.1815	106.975	12.615	103.34	14.5965	92.8512	0.821289	78.1405	0.940102	86.4542	0.180281	58.4967	0.251823	46.2043	0.457645	50.9345	GRP78		20.7017	20.1442	23.7058	32.621	58.5028	62.8228	81.3307	GRP78		10.8846	18.3415	22.2192	30.4355	33.6514	24.5562	26.4771	28.26	GRP78
1.78975	2.13054	1.51886	1.54284	9.53268	13.3812	20.197	0.744244	3.53491	34.4108	75.3824	81.9968	41.4543	69.3658	33.4232	65.104	63.6515	168.291	XAF1		3.62209	0.286172	0.214637	34.3082	68.5571	77.226	79.3095	XAF1		0.426689	0.301304	0.297479	0.87502	2.38833	11.3094	21.9605	46.4797	XAF1
95.1832	97.3589	97.4627	97.2715	97.1517	98.3369	97.1821	97.0345	99.0821	102.719	98.2506	99.3996	92.1894	88.577	88.9854	90.1847	89.8316	89.0538	Tubulin		94.9024	96.4343	96.8234	97.9191	97.3447	96.984	98.0109	Tubulin		4.81683	1.0116	3.35518	1.41318	36.9235	35.1524	44.9845	62.7295	Tubulin
F6
A																B							C							E												F
intensity ratio																intensity ratio							intensity ratio							intensity ratio												intensity ratio
0.00268463	0.00165125	0.208553	0.47199	0.910216	0.974208	0.958862	0.350183	0.400069	0.284012	0.561915	0.966938	1.09956	1.17804	GRP78		0.284387	0.952162	0.711748	0.737054	0.51482	P-IRE1α		0.138741	0.37103	0.216188	0.18055	0.0860878	P-IRE1α		0.534244	0.825022	0.621708	0.0492626	0.139705	0.29584	0.373257	0.242428	0.267435	0.197299	P-IRE1α		0.994256	0.823656	0.817465	0.147485	0.833876	1.03729	1.15202	1.0653
0.377778	0.289663	0.198115	0.127245	0.292527	0.299839	0.310115	0.282406	0.248027	0.184295	0.172573	0.0838052	0.187167	0.189641	PERK		0.284182	0.71923	0.671845	0.812136	0.940401	IRE1α		0.119573	0.172019	0.248049	0.260371	0.415619	IRE1α		0.00324027	0.406187	0.554048	0.518245	0.967845	0.107271	0.145368	0.431837	0.699989	0.707961	IRE1α		0.764989	0.447579	0.156105	0.0179306	0.0148014	0.0137549	0.0137567	0.0281933
0.43271	0.490396	0.285986	0.0980938	0.111927	0.146617	0.18752	0.100289	0.875917	0.804584	0.851225	0.737467	0.710865	0.80418	P-IRE1α		0.120862	0.297925	0.530697	0.289887	0.083242	XBP1s		0.247474	0.22744	0.348633	0.291228	0.184028	XBP1s		0.0219003	1.0228	0.781569	0.751995	0.719269	0.119673	0.699596	0.682656	0.652934	0.23866	GRP78		1	1	1	1	1	1	1	1
0.370237	0.472629	0.648545	0.312159	0.352129	0.310213	0.442211	0.151	0.160431	0.348064	0.462076	0.693195	0.433565	0.166708	ATF6 (N)		0.0298552	0.0138919	0.0873127	0.214078	0.399717	cl-PARP		0.00768589	0.00634216	0.0858871	0.210089	0.541773	cl-PARP		0.908692	0.858645	0.300071	0.0539786	0.11937	0.0434568	0.0183071	0.0135056	0.0192409	0.0254151	CHIP		readings
0.139844	0.351606	0.882199	0.659302	0.413815	0.380773	0.222152	0.182559	0.244215	0.489335	0.743951	0.808368	0.834592	0.471425	XBP1s		0.0415083	0.0337961	0.0869313	0.430227	1.06857	XAF1		0.00784696	0.00445992	0.070396	0.615474	0.716554	XAF1		0.0432509	0.145301	0.32168	0.676795	0.746888	0.0778421	0.0971676	0.129974	0.134889	0.155835	cl-PARP		79.5733	68.1192	66.9536	12.3997	67.0739	81.0866	86.8205	84.5744
0.469371	0.539017	0.740102	0.934887	0.88646	0.906255	0.986753	0.00497656	0.00886139	0.00800695	0.0100381	0.010437	0.00966445	0.0116601	XAF1		1	1	1	1	1	Tubulin		1	1	1	1	1	Tubulin		0.0202035	0.0180162	0.517777	0.856976	1.03814	0.015106	0.00809718	0.169446	0.609686	0.790114	XAF1 (Flag)		61.2244	37.0163	12.7856	1.5075	1.19057	1.07525	1.03676	2.23827
0.0387657	0.0260639	0.0501932	0.0270518	0.415699	0.719239	1.13451	0.0623127	0.0571406	0.0636937	0.118076	0.147884	0.303887	0.538117	cl-PARP		readings							readings							1	1	1	1	1	1	1	1	1	1	Tubulin		80.0331	82.7035	81.9039	84.0743	80.4363	78.172	75.3638	79.39
1	1	1	1	1	1	1	1	1	1	1	1	1	1	Tubulin		19.4031	58.0663	51.8385	49.2866	30.468	P-IRE1α		13.4426	36.5831	19.9651	17.1169	8.59985	P-IRE1α		readings
readings																19.3892	43.8613	48.9323	54.3073	55.6546	IRE1α		11.5854	16.9609	22.9075	24.6843	41.5188	IRE1α		46.777	74.6566	54.3626	4.38675	11.8923	28.7149	36.5636	22.2215	23.9293	19.377	P-IRE1α
0.214598	0.125685	16.2258	36.9254	76.665	79.6681	72.1474	32.5982	37.6694	26.1149	51.6369	79.6215	93.7635	97.3631	GRP78		8.24614	18.1685	38.6521	19.3847	4.92641	XBP1s		23.9778	22.4253	32.1965	27.6097	18.3837	XBP1s		0.28371	36.7561	48.4464	46.1488	82.3877	10.4119	14.24	39.5831	62.633	69.5297	IRE1α
30.1979	22.0477	15.4136	9.95484	24.6388	24.52	23.3339	26.289	23.3536	16.9459	15.8585	6.90085	15.9603	15.6735	PERK		2.03696	0.847181	6.35922	14.3153	23.656	cl-PARP		0.744689	0.625329	7.93172	19.9173	54.1211	cl-PARP		1.91753	92.5541	68.341	66.9638	61.2277	11.6157	68.531	62.5737	58.4227	23.4391	GRP78
34.589	37.3265	22.2502	7.67423	9.42733	11.9899	14.1095	9.33587	82.4741	73.9815	78.2229	60.726	60.6178	66.4641	P-IRE1α		2.83203	2.06101	6.33144	28.7692	63.2398	XAF1		0.760295	0.439742	6.50111	58.3496	71.5811	XAF1		79.5627	77.6992	26.2384	4.8067	10.1613	4.21801	1.79333	1.23795	1.72162	2.49605	CHIP
29.5951	35.9742	50.4578	24.4213	29.6589	25.3684	33.2731	14.0565	15.1058	32.0045	42.4622	57.0804	36.9715	13.7782	ATF6 (N)		68.228	60.9837	72.8327	66.8697	59.1818	Tubulin		96.8904	98.5987	92.3506	94.8043	99.8962	Tubulin		3.78693	13.1484	28.1279	60.2674	63.5788	7.55552	9.51835	11.9137	12.0695	15.3048	cl-PARP
11.1786	26.7625	68.6365	51.5796	34.8545	31.1386	16.7153	16.9943	22.9946	44.9943	68.365	66.5642	71.1684	38.9625	XBP1s																1.76897	1.6303	45.2748	76.3122	88.3715	1.46623	0.793184	15.5318	54.553	77.598	XAF1 (Flag)
37.5195	41.0273	57.5811	73.1396	74.6642	74.1111	74.2459	0.463264	0.834365	0.736239	0.922449	0.859424	0.824119	0.963689	XAF1																87.5574	90.4905	87.4407	89.0482	85.1249	97.0622	97.9581	91.6622	89.4771	98.2112	Tubulin
3.09876	1.98385	3.90511	2.11636	35.0132	58.8174	85.3637	5.80064	5.38021	5.85663	10.8506	12.1774	25.9134	44.4745	cl-PARP
79.9357	76.115	77.8016	78.2336	84.2273	81.7773	75.2427	93.0892	94.1574	91.95	91.8945	82.344	85.2733	82.6483	Tubulin
F7
C
intensity ratio
0.109297	0.0694899	0.398076	0.536338	0.0334629	0.0608166	0.0991676	0.0959742	cl-PARP
0.724604	0.646421	1.97209	1.39495	1.81749	1.81818	1.91598	2.32443	GRP78
0.267591	0.229306	0.447741	0.465347	0.615695	0.649595	0.689898	0.741372	P-IRE1α
1.06234	0.989775	0.524955	0.661567	0.938021	0.893538	0.931881	0.97186	CHIP
0.349381	0.372983	1.01362	1.04027	0.0178763	0.0106112	0.00947988	0.0729346	XAF1
1	1	1	1	1	1	1	1	Tubulin
readings
8.96104	6.00376	33.4586	47.7683	2.96359	5.39655	9.08422	8.06909	cl-PARP
59.4086	55.8492	165.756	124.24	160.963	161.336	175.513	195.428	GRP78
21.9392	19.8115	37.633	41.4456	54.528	57.6417	63.1979	62.3313	P-IRE1α
87.0989	85.5141	44.1229	58.9217	83.0742	79.288	85.3647	81.7098	CHIP
28.6449	32.2248	85.1953	92.6503	1.58319	0.941582	0.868402	6.13202	XAF1
81.9876	86.3975	84.0508	89.0639	88.5633	88.7349	91.6048	84.0757	Tubulin
SF1
A								D														E														G										H
intensity ratio								intensity ratio														intensity ratio														intensity ratio										intensity ratio
0	0	0	0	0.904981	1.11349	cl-PARP		0.396364	0.70689	0.714691	0.142114	0.0429267	0.103264	0.130812	0.20856	0.659502	0.0869826	0.0866574	0.0867481	LC3-I/II		0.755511	0.918165	1.0098	0.946813	0.973003	0.916569	0.918796	0.807873	0.803101	0.912507	0.689778	0.781086	LC3-I/II		0	0.282644	0.618568	0.780936	0.00840271	0.00265085	0.00883952	0.254331	LC3-I/II		0.429442	0.920384	0.309283	0.225691
0.0157604	0.0950781	0.0589827	0.0232722	0.236883	0.77533	cl-CASP3		0.0653128	0.117085	0.724912	0	0	0	0.0459256	0.0730881	0.054929	0.115289	0.115365	0.437094	cl-CASP3		0	0	0	0	0.314268	0.451504	0.126021	0.274152	0.563339	0.0939812	0.117433	0.249483	cl-CASP3		0.653773	0.646584	0.913715	1.10681	0.363509	0.343291	0.275938	0.712138	Beclin-1		0.15628	0.78062	0.504304	0.318313
0.00699495	0.00557357	0	1.01043	1.06097	1.00651	XAF1 (Flag)		0.551165	0.738542	0.769202	0.525138	0.816182	0.875997	0	0	0	0	0	0	XAF1		0	0	0	0	0	0	0.952809	1.01184	0.810427	0.906922	1.0195	0.993553	XAF1		0.741671	1.06393	1.0843	1.11358	0.15222	0.365842	0.272499	0.353581	Atg5-Atg12		0.0730224	0.578074	0.380394	0.17076
1	1	1	1	1	1	Tubulin		1	1	1	1	1	1	1	1	1	1	1	1	Tubulin		1	1	1	1	1	1	1	1	1	1	1	1	Tubulin		0.0109267	0.190978	0.823115	0.983554	0.0364539	0.0862647	0.0613656	0.563317	cl-PARP		0.198934	0.641955	0.359996	0.274495
readings								readings														readings														0.0944143	0.184464	0.119134	0.746328	0.0080523	0.0079215	0.00561531	0.00416897	XAF1		1	1	1	1
0	0	0	0	74.3866	95.2269	cl-PARP		38.9535	69.2216	71.0782	13.9837	4.21702	9.74792	12.2111	19.9849	61.6625	8.49726	8.38111	8.40485	LC3-I/II		72.6457	83.207	95.2341	90.976	91.6558	89.7133	88.8682	78.7262	74.2548	87.5665	62.4596	70.2348	LC3-I/II		1	1	1	1	1	1	1	1	Tubulin		readings
1.31132	8.03084	4.83598	1.89956	19.471	66.3069	cl-CASP3		6.41875	11.4654	72.0947	0	0	0	4.28708	7.00355	5.13578	11.2624	11.1576	42.3491	cl-CASP3		0	0	0	0	29.6037	44.193	12.1891	26.7157	52.0864	9.01867	10.6336	22.4334	cl-CASP3		readings										40.1273	91.9628	31.5421	23.7598
0.582003	0.470776	0	82.4747	87.2083	86.0774	XAF1 (Flag)		54.1669	72.3211	76.4995	51.6724	80.1799	82.6928	0	0	0	0	0	0	XAF1		0	0	0	0	0	0	92.158	98.6027	74.9322	87.0305	92.3158	89.3397	XAF1		0	24.1195	53.8453	66.4258	0.74609	0.230509	0.763852	21.6738	LC3-I/II		14.6029	77.9979	51.4311	33.5107
83.2033	84.4658	81.9899	81.6237	82.1969	85.5209	Tubulin		98.277	97.9242	99.453	98.3976	98.2377	94.3985	93.3484	95.8234	93.4985	97.6891	96.7155	96.888	Tubulin		96.1544	90.6231	94.3097	96.0866	94.1989	97.8795	96.7225	97.4487	92.4602	95.9626	90.5503	89.9194	Tubulin		56.7374	55.1763	79.5373	94.144	32.2766	29.8514	23.8447	60.6876	Beclin-1		6.82326	57.76	38.7943	17.9769
																																				64.3657	90.7903	94.3863	94.7204	13.5159	31.8123	23.5476	30.1318	Atg5-Atg12		18.5885	64.1428	36.714	28.8977
																																				0.948272	16.2971	71.6507	83.6603	3.2368	7.50127	5.30281	48.0053	cl-PARP		93.4407	99.9179	101.984	105.276
																																				8.19371	15.7413	10.3704	63.4821	0.714977	0.688826	0.485237	0.355275	XAF1
																																				86.7847	85.3352	87.0482	85.0592	88.7916	86.9565	86.4133	85.2189	Tubulin
SF2
A							B							D
intensity ratio							intensity ratio							intensity ratio
0.305859	0.214789	0.523304	0.686145	0.73484	PERK		0.409702	0.434718	0.510405	0.364545	0.36432	PERK		0.319181	0.977412	1.03604	1.04902	1.02321	GRP78
0.0738854	0.0827824	0.0563045	0.281597	0.414386	P-IRE1α		0.116693	0.472532	0.291767	0.122536	0.0822651	P-IRE1α		0.535396	0.93513	0.327778	0.040664	0.00873338	XAF1
0.366834	0.480246	0.512753	0.825358	0.835972	ATF6 (N)		0.171996	0.636144	0.474161	0.285409	0.0422368	ATF6 (N)		1	1	1	1	1	Tubulin
0.126207	0.175643	0.232102	0.340838	0.435434	ATF4		0.0617346	0.486179	0.0890684	0.0518424	0.0366999	ATF4		readings
0.0133773	0.614245	0.766444	0.83635	0.90026	P-eIF2α		0.256849	0.772751	0.659803	0.434205	0.351779	P-eIF2α		28.7465	88.9957	96.9913	101.526	100.555	GRP78
0.0229891	0.140898	0.44327	0.593105	0.700259	CHOP		0.20563	0.976294	1.02155	0.877598	0.616897	CHOP		48.2195	85.1457	30.6857	3.93554	0.858263	XAF1
0	0.00377491	0.296703	0.406963	0.615372	XAF1 (Flag)		0.543569	0.494807	0.222551	0.117968	0.010499	XAF1 (Flag)		90.0631	91.0524	93.6174	96.7818	98.2738	Tubulin
1	1	1	1	1	Tubulin		1	1	1	1	1	Tubulin
readings							readings
31.0969	21.8156	53.3974	70.1572	75.1326	PERK		40.4793	42.8326	45.1235	34.863	35.2378	PERK
7.51197	8.40798	5.74526	28.7928	42.3683	P-IRE1α		11.5295	46.5583	25.7943	11.7186	7.95686	P-IRE1α
37.2962	48.7773	52.3208	84.3916	85.4727	ATF6 (N)		16.9935	62.6789	41.9193	27.2949	4.08523	ATF6 (N)
12.8316	17.8396	23.6835	34.8502	44.5203	ATF4		6.09948	47.903	7.8743	4.95792	3.5497	ATF4
1.36007	62.3872	78.2072	85.5155	92.0458	P-eIF2α		25.3771	76.1388	58.3314	41.5249	34.0248	P-eIF2α
2.33731	14.3106	45.2308	60.6441	71.5969	CHOP		20.3166	96.1937	90.3124	83.9287	59.6675	CHOP
0	0.383407	30.2753	41.6114	62.9178	XAF1 (Flag)		53.7055	48.7531	19.6752	11.2818	1.01548	XAF1 (Flag)
101.67	101.567	102.039	102.248	102.244	Tubulin		98.8017	98.5295	88.4073	95.6345	96.7221	Tubulin
SF4
B						C				E
intensity ratio						intensity ratio				intensity ratio
0.869348	0.734856	0.346405	0.184975	GRP78		0.0708702	1.77483	IB: HA (Ub)		0.0148715	0.0380372	0.724225	1.08083	0.0478476	0.211594	0.443151	0.475616	cl-PARP
0.0230582	0.495564	0.941702	1.08408	ZNF313 (V5)		0.583201	0.385866	IB: GRP78		0.026083	0.232477	0.551948	0.570861	0.0189635	0.182502	0.566723	0.646561	XAF1
1	1	1	1	Tubulin		0.738128	0.710838	GRP78		0.724393	0.657609	0.83857	0.75227	0.10106	0.116425	0.171353	0.11987	ZNF3131
readings						0.0224658	0.645009	ZNF313 (V5)		0.183523	0.317665	0.683754	0.960981	0.546123	0.719028	1.03611	1.1519	GRP78
80.0854	66.6079	29.1922	16.5825	GRP78		1	1	Tubulin		1	1	1	1	1	1	1	1	Tubulin
2.12415	44.9183	79.3589	97.1843	ZNF313 (V5)		readings				readings
92.1212	90.6408	84.2718	89.6469	Tubulin		5.58731	146.1	IB: HA (Ub)		1.32009	3.40914	62.8985	98.9476	4.23953	19.5121	38.3116	45.1623	cl-PARP
						45.9788	31.7637	IB: GRP78		2.31529	20.8361	47.9363	52.2611	1.68026	16.8294	48.9947	61.3944	XAF1
						58.193	58.5148	GRP78		64.3016	58.9392	72.8293	68.8687	8.95443	10.7361	14.8139	11.3823	ZNF3131
						1.77117	53.0959	ZNF313 (V5)		16.2907	28.4712	59.3836	87.9757	48.3892	66.3051	89.5742	109.379	GRP78
						78.8387	82.318	Tubulin		88.7663	89.6265	86.8494	91.5478	88.605	92.2149	86.4526	94.9553	Tubulin
SF5
D								E										F																				G
intensity ratio								intensity ratio										intensity ratio																				intensity ratio
0.119042	0.11582	0.0943828	0.198162	0.34894	0.517418	cl-PARP		0.0308121	0.355287	0.413483	0.692733	0.0307812	0.0191953	0.0122636	0.0196012	cl-PARP		0.00325261	0.00824159	0.0387337	0.237241	0.367416	0.408637	0.577748	0.748054	0.94313	0.213739	0.157332	0.171928	0.143594	0.63028	0.692068	1.0163	1.19426	1.31835	GRP78		0.0217644	0.0318834	0.0553887	0.328314	0.422567	0.802273	0.788811	0.717014	0.19977	0.0920838	0.131152	0.342828
0.620767	0.619896	0.633316	0.831631	0.960361	1.22047	XAF1		0.0316122	0.0623448	0.224127	0.855886	0.045227	0.045466	0.0745386	0.0241845	XAF1		0.136397	0.124073	0.0256023	0.0505329	0.19586	0.298763	0.377223	0.426389	0.414443	0.00683253	0.00237603	0.0120103	0.0019326	0.00991761	0.010197	0.00399882	0.00747481	0.00842153	XAF1		0.0567176	0.070944	0.113326	0.143044	0.315289	0.499612	0.812502	0.889034	0.00408944	0.00486215	0.00354619	0.00978641
1	1	1	1	1	1	Tubulin		1	1	1	1	1	1	1	1	Tubulin		1	1	1	1	1	1	1	1	1	1	1	1	1	1	1	1	1	1	Tubulin		1	1	1	1	1	1	1	1	1	1	1	1
readings								readings										readings																				readings
11.122	11.027	9.06028	19.2435	33.9329	50.4159	cl-PARP		3.11204	35.3906	40.9757	67.4052	2.97474	1.92848	1.18779	1.96978	cl-PARP		0.32501	0.810824	3.54142	21.4796	34.4988	39.6223	56.4977	74.6003	89.5576	16.7413	12.5634	12.4711	11.5142	48.2495	54.4839	89.8195	109.488	115.517	GRP78		1.88685	2.82568	4.70065	26.957	36.6159	68.983	66.5427	64.4366	18.2658	6.34494	10.7761	26.5429
57.9978	59.0192	60.7952	80.7599	93.3908	118.919	XAF1		3.19286	6.21024	22.2107	83.2805	4.37081	4.5678	7.21945	2.43037	XAF1		13.6292	12.2066	2.34082	4.5752	18.3904	28.9687	36.8884	42.5219	39.3546	0.535163	0.189733	0.871183	0.154966	0.759219	0.802768	0.35341	0.685276	0.737914	XAF1		4.91709	6.28745	9.6176	11.7449	27.3201	42.9588	68.5412	79.8957	0.373914	0.335021	0.291374	0.757699
93.4292	95.2083	95.995	97.1103	97.2455	97.4375	Tubulin		101.001	99.6112	99.0987	97.3033	96.6416	100.466	96.8551	100.493	Tubulin		99.9229	98.382	91.4301	90.5391	93.8958	96.9621	97.7895	99.7258	94.9579	78.3257	79.8529	72.5364	80.1853	76.5526	78.7262	88.3786	91.6781	87.6224	Tubulin		86.6942	88.6255	84.8666	82.1072	86.651	85.9844	84.3582	89.868	91.4341	68.9039	82.1654	77.4236
SF6
B							C												E						F								H						I
intensity ratio							intensity ratio												intensity ratio						intensity ratio								intensity ratio						intensity ratio
0.333604	0.500121	0.702412	0.780768	0.827121	P-IRE1α		0.0588305	1.07268	1.01277	1.04147	1.11519	0.38128	0.878181	0.49087	0.409493	0.149239	P-IRE1α		0.853515	0.767486	0.490252	0.365403	CHIP		0.33959	0.557321	0.126167	0.131449	0.604534	0.728724	P-IRE1α		0.735572	0.0417214	0.0408397	0.707448	CHIP		0.158383	0.1811	0.98355	0.147087	P-IRE1α
0.146478	0.667106	0.676694	0.5258	0.483676	IRE1α		0.657862	0.971522	1.00798	1.19512	1.09612	0.0331121	0.0434806	0.0434136	0.049422	0.109497	CHIP		0.00584218	0.788683	0.903511	0.96561	XAF1 (Flag)		0.533704	0.899232	0.915895	0.532552	0.887837	0.845275	IRE1α		0.00617528	0.705242	0.704096	0.807147	XAF1 (Flag)		0.00548678	0.0065602	0.942844	0.548529	CHIP (Myc)
0.0112478	0.594053	0.770218	0.841095	0.923404	XBP1s		1	1	1	1	1	1	1	1	1	1	Tubulin		1	1	1	1	Tubulin		0.735572	0.730655	0.0408397	0.0141508	0.0134427	0.0100217	CHIP		1	1	1	1	Tubulin		0	0	0	0.770635	XAF1 (Flag)
0.0194659	0.290187	0.112999	0.041425	0.0258988	cl-PARP		readings												readings						0.00617528	0.0163084	0.509659	0.0148066	0.00974983	0.822896	XAF1 (Flag)		readings						1	1	1	1	Tubulin
0.435771	0.797003	0.630931	0.220818	0.134652	XAF1		4.86899	89.4193	82.8106	85.5005	91.8263	31.4405	72.5597	40.6894	33.8903	12.3274	P-IRE1α		88.7835	80.2627	50.0185	36.7349	CHIP		1	1	1	1	1	1	Tubulin		74.7842	4.23916	4.20082	71.4288	CHIP		readings
1	1	1	1	1	Tubulin		54.4466	80.9865	82.4191	98.1147	90.256	2.73044	3.59258	3.59866	4.09025	9.04459	CHIP		0.607709	82.4794	92.1819	97.0755	XAF1 (Flag)		readings								0.627829	71.657	72.4241	81.495	XAF1 (Flag)		14.1554	16.1043	89.6788	12.977	P-IRE1α
readings							82.763	83.3604	81.7668	82.0958	82.3414	82.4603	82.625	82.8924	82.7617	82.6013	Tubulin		104.021	104.579	102.026	100.533	Tubulin		34.5255	56.6273	12.9777	13.272	61.0536	72.4715	P-IRE1α		101.668	101.606	102.861	100.967	Tubulin		0.490378	0.583365	85.9673	48.3949	CHIP (Myc)
30.5462	47.1537	64.6163	74.1024	77.4977	P-IRE1α																				54.2607	91.3677	94.21	53.7701	89.6651	84.0625	IRE1α								0	0	0	67.9906	XAF1 (Flag)
13.4121	62.8979	62.2505	49.9035	45.3183	IRE1α																				74.7842	74.2392	4.20082	1.42876	1.35762	0.996661	CHIP								89.3744	88.9248	91.1787	88.2267	Tubulin
1.0299	56.0101	70.8539	79.828	86.519	XBP1s																				0.627829	1.65704	52.4241	1.49498	0.984663	81.8369	XAF1 (Flag)
1.78238	27.3602	10.395	3.93163	2.42661	cl-PARP																				101.668	101.606	102.861	100.967	100.993	99.4498	Tubulin
39.9011	75.1452	58.0407	20.9578	12.6163	XAF1
91.5642	94.2847	91.9921	94.9096	93.6957	Tubulin
[truncated: 21 more columns]
